# Supplementary material for: PolyQ Expansion Controls Biomolecular Condensation and Aggregation of the N-Terminal Fragments of Ataxin-2
Source: Int J Mol Sci. 2025 Nov 28;26(23):11538. doi: 10.3390/ijms262311538 (PMC12691732; doi:10.3390/ijms262311538)
Supplement: Supplementary file 1 [file ijms-26-11538-s001.zip]

Archive with 1 entries (1 files):
- ijms-3938467-supplementary.pdf
